# Supplementary material for: Robust Nanozyme-Enzyme Nanosheets-Based Lactate Biosensor for Diagnosing Bacterial Infection in Olive Flounder (Paralichthys olivaceus)
Source: Biosensors (Basel). 2021 Nov 4;11(11):439. doi: 10.3390/bios11110439 (PMC8615781; doi:10.3390/bios11110439)
Supplement: Supplementary file 1 [file biosensors-11-00439-s001.zip]

Archive with 1 entries (1 files):
- biosensors-1430684-supplementary.pdf
